# Supplementary material for: Asymmetrical localization of Nup107-160 subcomplex components within the nuclear pore complex in fission yeast
Source: PLoS Genet. 2019 Jun 6;15(6):e1008061. doi: 10.1371/journal.pgen.1008061 (PMC6553703; doi:10.1371/journal.pgen.1008061)
Supplement: S2 Dataset — (XLSX) [file pgen.1008061.s013.xlsx]

## Sheet: Figure 1 source data2
S2 Dataset. Values of the distance between mCherry-spNup132 and GFP-spNup131 and those between mCherry-spNup131 and GFP-spNup132 measured for Figure 1e.
Values of the distance between spNup131 and spNup132 measured in indicated strains are listed. Values are represented as the relative positions of mCherry to GFP in nm. Averages and S.E.M. values are shown at the bottom of the list. 5th, 25th, 75th and 95th percentile values and medians are also shown.
	GFP-spNup131 mCherry-spNup132	mCherry-spNup131 GFP-spNup132
	-45.6823	59.1709
	-81.5243	30.4245
	-52.4328	30.8566
	-52.7016	22.5464
	-73.5042	41.6682
	-44.0849	31.3623
	-64.1015	63.8472
	-40.5672	28.2998
	-21.2184	48.8329
	-52.9259	25.5244
	-47.8398	35.266
	-21.4131	38.1336
	-60.1319	30.6931
	-63.9692	23.0062
	-63.6047	61.853
	-55.078	35.0055
	-52.1994	52.6487
	-44.9649	25.3357
	-46.6995	10.3548
	-45.4892	29.355
	-23.5008	32.641
	-72.6427	22.9658
	-69.9813	44.4886
	-55.1194	42.9741
	-54.6414	22.9546
	-46.5074	34.5471
	-34.06	18.3335
	-81.6525	51.1108
	-31.186	20.8754
	-40.4117	54.9501
	-23.1206	50.5725
	-32.678	69.1295
	-69.6065	55.2583
	-31.3736	30.3531
	-51.0762	69.1024
	-26.3903	39.3417
	-53.8347	47.7359
	-73.7343	51.4215
	-44.434	39.3417
	-43.0508	47.7359
	-67.4412	50.1298
	-61.903	48.2945
	-34.7371	21.1847
	-27.8354	32.8132
	-56.5853	9.20312
	-29.2063	42.373
	-37.7817	23.733
	-91.6373	13.6889
	-42.8088	35.6872
	-47.7066	25.6957
	-41.4482	11.7898
	-37.6352	29.5
	-48.4783	11.5824
	-39.3268	10.7995
	-40.8484	25.5882
	-24.962	38.6854
	-72.5605	25.8157
	-61.4622	47.7466
	-52.6587	82.2073
	-61.0412	18.3989
	-43.5743	66.7504
	-76.3401	22.3373
	-28.8629	51.4101
	-81.8273	37.9507
	-45.9588	34.9425
	-29.7614	7.97239
	-56.7712	49.8701
	-65.799	12.6268
	-59.5777	24.9
	-30.585	41.0468
	-41.8471	34.9452
	-22.9854	23.7127
	-46.6536	36.505
	-19.9474	29.8427
	-79.2706	15.8071
	-55.6028	29.8616
	-71.8724	17.6365
	-55.4548	47.9175
	-55.3846	50.1184
	-55.4223	58.5476
	-67.3974	20.7961
	-58.0269	2.02118
	-56.8603	6.20054
	-29.1941	62.6864
	-20.7493	54.8273
	-47.8401	47.6184
	-26.3958	23.0217
	-51.5831	15.8684
	-51.9916	20.2373
	-40.3389	10.6668
		25.4616
		18.8806
		33.2819
		26.2995
		42.1254
		44.484
		5.18569
		8.60258
		33.9059
		29.2671
		44.3973
		19.9439
		50.5168
		15.8652
		3.22358
		35.0826
		51.5701
		5.54646
		61.3077
		26.2909
		35.8434
		12.2634
		69.7857
		12.0828
		0.454412
		22.3281
		21.1807
		18.1412
		20.7067
		8.34625
		54.7683
		53.4841
		35.9338
		28.8969
		27.6479
		23.9157
		32.7215
		57.7065
		21.0973
		8.12541
		37.2773
		29.215
		33.849
		0.56537
		40.208
		34.9913
		32.4664
		29.5671
n	90	138
average	-49.3453	32.7419
S.E.M	1.75815	1.44156
95th percentile	-23.05	62.02
3rd quartile	-38.17	44.5
Median	-48.15	30.8
1st quartile	-59.98	21.12
5th percentile	-77.95	7.73
