# Supplementary material for: Asymmetrical localization of Nup107-160 subcomplex components within the nuclear pore complex in fission yeast
Source: PLoS Genet. 2019 Jun 6;15(6):e1008061. doi: 10.1371/journal.pgen.1008061 (PMC6553703; doi:10.1371/journal.pgen.1008061)
Supplement: S5 Dataset — (XLSX) [file pgen.1008061.s016.xlsx]

## Sheet: Figure 3 source data2
S5 Dataset. Values of the maximum fluorescence intensity of spNup211-GFP in wild type, nup131Δ and nup132Δ cells measured for Fig 3C.
Values of the maximum fluorescence intensity in spNup211-GFP are listed. The maximum fluorescence intensity in spCut11-mCherry was also measured and listed as a control. Averages and S.D. are shown at the bottom of the list. 5th, 25th, 75th and 95th percentile values and medians are also shown. Values are represented in arbitary unit.
measured fluorescence	spNup211-GFP					spCut11-mCherry
strain	wild type	nup131Δ	nup132Δ	nup132Δ+vector	nup132Δ+nup132+	wild type	nup131Δ	nup132Δ	nup132Δ+vector	nup132Δ+nup132+
	88.9	90.3	142.2	127.1	94.1	18.5	16.6	19.5	20.8	19.9
	104.9	81.3	93.2	78.1	101.1	18.5	16.6	18.5	15.8	16.9
	77.9	120.3	122.2	189.1	145.1	11.5	22.6	18.5	17.8	22.9
	102.9	127.3	128.2	153.1	111.1	17.5	18.6	30.5	16.8	22.9
	110.9	89.3	119.2	169.1	142.1	18.5	14.6	18.5	20.8	21.9
	128.9	107.3	88.2	134.1	134.1	16.5	19.6	17.5	16.8	24.9
	122.9	140.3	234.2	208.1	99.1	19.5	21.6	18.5	24.8	20.9
	83.9	103.3	125.2	82.1	108.1	15.5	19.6	18.5	18.8	23.9
	103.9	98.3	213.2	239.1	123.1	17.5	21.6	23.5	17.8	20.9
	107.9	132.3	390.2	252.1	129.1	19.5	22.6	24.5	18.8	22.9
	103.9	110.3	141.2	235.1	100.1	17.5	18.6	19.5	17.8	18.9
	93.9	87.3	119.2	168.1	69.1	15.5	16.6	19.5	23.8	15.9
	121.9	93.3	217.2	104.1	92.1	21.5	17.6	20.5	19.8	16.9
	170.9	96.3	139.2	142.1	99.1	20.5	15.6	17.5	26.8	16.9
	111.9	120.3	117.2	87.1	97.1	21.5	18.6	29.5	22.8	14.9
	83.9	120.3	230.2	165.1	142.1	14.5	20.6	16.5	21.8	18.9
	125.9	120.3	122.2	150.1	129.1	23.5	21.6	17.5	18.8	21.9
	91.9	105.3	164.2	106.1	116.1	20.5	17.6	22.5	12.8	22.9
	102.9	147.3	291.2	169.1	131.1	16.5	16.6	18.5	18.8	26.9
	158.9	78.3	307.2	72.1	135.1	19.5	13.6	18.5	19.8	22.9
	106.9	99.3	129.2	124.1	141.1	21.5	17.6	14.5	18.8	23.9
	90.9	53.3	148.2	162.1	156.1	15.5	11.6	17.5	20.8	24.9
	129.9	97.3	177.2	75.1	120.1	16.5	14.6	18.5	15.8	19.9
	124.9	81.3	209.2	210.1	116.1	24.5	14.6	25.5	21.8	23.9
	106.9	133.3	134.2	212.1	122.1	18.5	20.6	18.5	18.8	19.9
	113.9	93.3	105.2	129.1	105.1	18.5	17.6	20.5	17.8	15.9
	109.9	108.3	245.2	166.1	84.1	18.5	20.6	18.5	18.8	16.9
	115.9	89.3	184.2	113.1	128.1	18.5	17.6	15.5	15.8	17.9
	120.9	123.3	93.2	90.1	155.1	21.5	21.6	20.5	18.8	20.9
	132.9	107.3	146.2	116.1	200.1	25.5	25.6	25.5	14.8	26.9
	117.9	83.3	90.2	69.1	157.1	18.5	14.6	20.5	11.8	20.9
	58.9	106.3	208.2	95.1	140.1	11.5	14.6	23.5	15.8	22.9
	94.9	97.3	210.2	154.1	121.1	12.5	18.6	11.5	15.8	20.9
	126.9	145.3	175.2	101.1	124.1	18.5	17.6	21.5	15.8	25.9
	117.9	88.3	76.2	284.1	140.1	17.5	15.6	15.5	17.8	22.9
	124.9	143.3	137.2	202.1	124.1	19.5	18.6	24.5	16.8	21.9
	121.9	140.3	51.2	74.1	153.1	22.5	17.6	10.5	13.8	25.9
	116.9	88.3	118.2	257.1	123.1	18.5	16.6	21.5	15.8	20.9
	103.9	105.3	56.2	191.1	90.1	17.5	16.6	10.5	15.8	15.9
	133.9	145.3	180.2	136.1	119.1	20.5	20.6	18.5	16.8	20.9
	78.9	104.3	103.2	167.1	107.1	16.5	20.6	18.5	18.8	20.9
	127.9	110.3	140.2	225.1	141.1	20.5	15.6	19.5	16.8	19.9
	67.9	95.3	100.2	92.1	109.1	14.5	14.6	17.5	16.8	16.9
	116.9	83.3	159.2	81.1	135.1	19.5	16.6	23.5	25.8	16.9
	78.9	103.3	344.2	109.1	90.1	17.5	14.6	20.5	17.8	13.9
	102.9	99.3	110.2	151.1	108.1	16.5	18.6	20.5	17.8	21.9
	104.9	119.3	142.2	117.1		16.5	18.6	20.5	20.8
	112.9	71.3	87.2	176.1		18.5	13.6	16.5	20.8
	111.9	96.3	130.2	183.1		18.5	14.6	24.5	15.8
	102.9	71.3	125.2	236.1		15.5	10.6	11.5	16.8
	126.9		169.2	101.1		18.5		17.5	15.8
	96.9		63.2	206.1		16.5		11.5	21.8
	95.9		213.2	211.1		18.5		19.5	19.8
	129.9		118.2	227.1		22.5		18.5	15.8
	65.9		121.2	77.1		15.5		20.5	10.8
	90.9		213.2	63.1		16.5		21.5	13.8
	130.9		198.2	164.1		19.5		19.5	16.8
	98.9		100.2	213.1		15.5		15.5	16.8
	205.9		123.2	192.1		18.5		18.5	21.8
	130.9		121.2	156.1		18.5		12.5	19.8
	113.9		163.2	203.1		18.5		15.5	17.8
	108.9		136.2			17.5		15.5
	130.9		73.2			18.5		15.5
	110.9		156.2			18.5		20.5
	94.9		188.2			15.5		21.5
	102.9		128.2			17.5		10.5
	129.9		91.2			16.5		16.5
	137.9		187.2			24.5		12.5
	100.9		132.2			16.5		19.5
	86.9		130.2			12.5		19.5
	102.9		251.2			14.5		17.5
	67.9		182.2			9.5		18.5
	107.9		209.2			29.5		19.5
	107.9					14.5
	105.9					15.5
	104.9					16.5
n	76	50	73	61	46	76	50	73	61	46
average	110.34	105.341	154.853	153.198	121.926	18.02	17.6612	18.7778	18.177	20.7696
S.D.	22.7403	21.5007	64.056	56.4502	23.9419	3.22273	3.01669	3.9738	3.1207	3.2972
95th percentile	134.9	144.4	267.2	239.1	156.8	23.75	22.15	24.9	23.8	25.9
75th percentile	123.4	120.3	187.2	202.1	140.1	19.5	19.6	20.5	19.8	22.9
Median	107.9	103.3	137.2	154.1	123.1	18.5	17.6	18.5	17.8	20.9
25th percentile	98.4	89.55	118.2	104.1	106.1	16.5	15.6	17.5	15.8	18.15
5th percentile	75.4	74.45	75	74.1	90.1	12.5	13.6	11.5	13.8	15.9
