# Supplementary material for: Asymmetrical localization of Nup107-160 subcomplex components within the nuclear pore complex in fission yeast
Source: PLoS Genet. 2019 Jun 6;15(6):e1008061. doi: 10.1371/journal.pgen.1008061 (PMC6553703; doi:10.1371/journal.pgen.1008061)
Supplement: S7 Dataset — (XLSX) [file pgen.1008061.s018.xlsx]

## Sheet: Figure 4 source data 2
S7 Dataset. Values of the distance between spNup85-GFP and mCherry-spNup131 and those between spNup85-GFP and mCherry-spNup132 measured for Figure 4b.
Values of the distance between spNup85-GFP and mCherry-spNup131 or mCherry-spNup132 are listed. Values are represented as the relative positions of mCherry to GFP in nm. Averages and S.E.M. values are shown at the bottom of the list, along with 5th, 25th, 75th and 95th percentile values and medians.
	spNup85-GFP mCherry-spNup131	spNup85-GFP mCherry-spNup132
	21.0109	-55.3955
	57.6306	-18.4374
	1.82163	-17.6243
	4.63392	-17.8038
	30.6837	-6.05973
	44.2618	-45.367
	24.9398	-24.5951
	3.95246	-36.2429
	19.4113	-20.2736
	18.7501	-30.5435
	10.0425	-29.6316
	31.476	-23.2908
	5.70177	-18.8321
	-3.66691	1.78908
	5.60186	-25.4595
	12.1693	-21.1664
	4.27609	-26.571
	18.883	-19.5641
	-3.56458	-10.2441
	15.2735	-28.6669
	20.4208	-31.5357
	19.4813	-28.8334
	5.61454	-22.1397
	6.76901	-46.2474
	1.35952	-26.1705
	14.7111	-24.4687
	-28.8262	-31.4714
	29.6578	-29.6129
	7.23489	-27.7783
	13.3589	-26.7854
	35.9046	-28.9549
	33.1065	-45.612
	14.3244	-23.4378
	42.2309	-6.50097
	7.08782	-23.4248
	8.53983	-35.4032
	26.319	-13.6283
	-8.77812	-32.0872
	5.89999	-50.1841
	30.7991	-56.2333
	18.9913	-28.8769
	-11.6606	-22.0155
	5.51897	-33.9454
	22.054	-33.1289
	21.2273	-21.3305
	-8.46353	6.22893
	-19.0595	-43.3232
	8.23335	0.911888
	23.2191	-19.5476
	6.31413	-42.0762
	-2.82612	-24.1299
	23.9843	-34.2372
	3.71443	-36.3316
	-15.4199	-33.0092
	5.66512	-26.1931
	2.44837	-60.7448
	7.56617	-12.5493
	7.56826	-34.2067
	4.24002	-11.6372
	27.5392	-27.211
	7.92618	-36.4539
	15.2019	-24.371
	5.48463	-12.1477
	18.7362	-19.791
	-11.971	-16.9979
	-22.5067	-26.6061
	-3.9177	-28.6496
	29.5433	-13.9869
	15.3502	-24.8145
	7.34882	-37.9288
		-14.8819
		-18.2866
		-30.9776
		-22.505
		-17.3812
		-37.4961
		-44.8583
		-24.4056
		-17.9721
		-32.796
		-26.3947
		-26.6477
		-23.2762
		-9.1843
		-32.3272
		-9.2069
		-12.3663
		-30.4581
		-27.3991
		-45.6103
		-23.1883
		-40.6071
		-25.0993
		-20.8379
		2.02356
		-40.8339
		-55.9973
		-9.43057
		-32.0965
		-33.1673
		-38.5101
		-16.8096
		-55.2653
		-29.0666
		-18.1065
		-18.3983
		-10.5024
		-49.6137
		-15.5845
		0.175245
		-7.54004
		-31.3491
		-37.9375
		-17.27
		-37.5772
		-20.4826
		-43.8083
		1.0916
		-16.0326
		-21.3117
		-17.4686
		-13.0152
		-36.1974
		-31.1792
		-33.6514
		-27.2055
		-21.2276
		-40.0594
		-20.6302
		-22.5195
		-29.1469
		-18.7689
		-16.8417
		-31.4107
		-20.0604
		-20.5007
		-25.4121
		-22.6942
		-41.9784
		-43.6713
		-29.1491
		1.66453
		-25.9291
		-26.8449
		-48.4957
		-37.3967
		-17.4695
		-25.7602
n	70	148
average	11.4365	-26.1769
S.E.M	1.87234	1.04416
95th percentile	34.64	-6.24
75th percentile	20.85	-18.38
Median	8.05	-25.85
25th percentile	4.23	-33.12
5th percentile	-13.87	-47.69
