# Supplementary material for: Asymmetrical localization of Nup107-160 subcomplex components within the nuclear pore complex in fission yeast
Source: PLoS Genet. 2019 Jun 6;15(6):e1008061. doi: 10.1371/journal.pgen.1008061 (PMC6553703; doi:10.1371/journal.pgen.1008061)
Supplement: S8 Dataset — (XLSX) [file pgen.1008061.s019.xlsx]

## Sheet: Figure 4 source data 3
S8 Dataset. Values of the distance between spNup107-GFP and mCherry-spNup131 and those between spNup107-GFP and mCherry-spNup132 measured for Figure 4c.
Values of the distance between spNup107-GFP and mCherry-spNup131 or mCherry-spNup132 are listed. Values are represented as the relative positions of mCherry to GFP in nm. Averages and S.E.M. values are shown at the bottom of the list, along with 5th, 25th, 75th and 95th percentile values and medians.
	spNup107-GFP mCherry-spNup131	spNup107-GFP mCherry-spNup132
	13.373	-12.7613
	23.4231	-7.16678
	19.0876	3.27049
	33.0193	-3.4396
	19.0876	-5.25876
	28.3369	-7.38628
	46.903	-21.9852
	44.1577	-1.90119
	49.4103	-8.05575
	49.8961	-17.7987
	27.348	-14.774
	7.67694	1.38673
	44.5922	9.73135
	27.0714	-16.2729
	28.8889	-15.8543
	53.3516	-5.11664
	43.3651	6.98197
	18.4487	4.16808
	28.2012	-0.468836
	41.7926	-14.5254
	74.2795	-7.21896
	64.4133	9.60418
	56.6377	-2.31751
	24.0968	-9.08838
	24.6116	-4.55061
	33.9208	1.34513
	49.2479	13.7195
	55.6261	4.44158
	24.8562	1.36602
	27.2214	-9.26319
	30.138	-12.4999
	14.2116	-11.397
	15.9219	-7.17069
	93.93	-21.0111
	43.0712	-7.05674
	24.7037	-5.9932
	35.3429	-5.56984
	24.1845	-17.6932
	48.3591	6.13383
	35.384	-13.4399
	10.5078	-10.2508
	14.0629	2.91476
	23.3456	-21.4345
	27.0548	15.1158
	10.9795	-11.5147
	26.5439	-3.44781
	3.20309	-28.9032
	41.2367	5.25878
	17.3449	-2.70125
	65.5073	-4.54267
	52.8075	-17.0141
	30.6268	-7.61783
	32.8636	11.0862
	20.038	-19.2096
	63.4743	-9.40226
	44.9036	-8.91764
	56.0006	-18.8436
	27.1537	-6.7718
	35.1414	-10.1873
	55.1877	9.80665
	9.50589	-6.21537
	47.1546	4.59643
	7.81446	-6.65342
	64.6716	-2.27756
	59.6853	4.11772
	32.8717	-15.9756
	19.6081	5.11755
	43.1361	-1.69145
	-6.31167	4.08609
	30.6818	-10.9638
	16.8697	10.8575
	65.9757	-3.11986
	22.0726	-2.68118
	51.9305	7.79812
	42.4823	-4.89495
	42.1371	8.06279
	7.71909	15.4791
	18.422	6.64185
	33.6211	-3.92766
	26.7238	-12.8649
	8.68501	-3.80922
		-10.1478
		12.315
		3.78054
		-6.38398
		-21.6455
		-5.48146
		-0.917235
		6.15406
n	81	89
average	33.9633	-4.40571
S.E.M	2.05639	1.02169
95th percentile	64.7	11.02
75th percentile	46.9	3.8
Median	30.6	-5.1
25th percentile	20	-10.3
5th percentile	7.8	-20.28
